# Supplementary material for: Brassinin Promotes the Degradation of Tie2 and FGFR1 in Endothelial Cells and Inhibits Triple-Negative Breast Cancer Angiogenesis
Source: Cancers (Basel). 2022 Jul 21;14(14):3540. doi: 10.3390/cancers14143540 (PMC9318525; doi:10.3390/cancers14143540)
Supplement: Supplementary file 1 [file cancers-14-03540-s001.zip]

Archive with 3 entries (3 files):
- Supplement/cancers-1798339-supplementary.pptx
- Supplement/Figure S1.pdf
- Supplement/Figure S2.pdf
